# Supplementary material for: Genome-wide analyses of four major histone modifications in Arabidopsis hybrids at the germinating seed stage
Source: BMC Genomics. 2017 Feb 7;18:137. doi: 10.1186/s12864-017-3542-8 (PMC5297046; doi:10.1186/s12864-017-3542-8)
Supplement: Additional file 2: Data S1. — Number of sequenced reads mapped to reference genome. Data S2. List of the genes with non-additive expression and consistent non-additive histone modifications in LxC and CxL at germination stage. (XLSX 5193 kb) [file 12864_2017_3542_MOESM2_ESM.xlsx]

## Sheet: S1
			Data S1. Number of sequenced reads mapped to reference genome.
			Time point	Library	Total reads	Mapped reads	Mapped reads (%)
			K4me3	LerxLer_rep1	22519892	19125612	84.9276
				LerxLer_rep2	20631471	17402100	84.3474
				C24xC24_rep1	21840747	18227515	83.4565
				C24xC24_rep2	20575035	16992427	82.5876
				LerxC24_rep1	20049541	16688105	83.2343
				LerxC24_rep2	20397014	17872615	87.6237
				C24xLer_rep1	21796688	18142344	83.2344
				C24xLer_rep2	17097645	14288927	83.5725
			K9ac	LerxLer_rep1	20353166	16757110	82.3317
				LerxLer_rep2	20007541	16703816	83.4876
				C24xC24_rep1	19883985	16345414	82.2039
				C24xC24_rep2	24626611	20174787	81.9227
				LerxC24_rep1	20800522	16917582	81.3325
				LerxC24_rep2	21658905	18499788	85.4142
				C24xLer_rep1	23136079	18950706	81.9098
				C24xLer_rep2	18970357	15587231	82.1663
			K27me3	LerxLer_rep1	18826747	14618875	77.6495
				LerxLer_rep2	22210405	16494521	74.2648
				C24xC24_rep1	19953881	15685338	78.608
				C24xC24_rep2	18145651	13884977	76.5196
				LerxC24_rep1	18924776	11754877	62.1137
				LerxC24_rep2	19159374	14865979	77.5912
				C24xLer_rep1	21552046	16324572	75.7449
				C24xLer_rep2	17761461	13699141	77.1285
			K9me2*	LerxLer_rep1	23135226	74121231	N/A
				LerxLer_rep2	20421937	66675222	N/A
				C24xC24_rep1	21583456	67783808	N/A
				C24xC24_rep2	18270290	59027117	N/A
				LerxC24_rep1	20899944	65271313	N/A
				LerxC24_rep2	19579014	66920226	N/A
				C24xLer_rep1	21714389	68801101	N/A
				C24xLer_rep2	18369641	64134072	N/A
			Input	LerxLer_rep1	21702128	15410926	71.0111
				LerxLer_rep2	29723322	21242917	71.4689
				C24xC24_rep1	20723051	14510693	70.022
				C24xC24_rep2	20367796	14044448	68.9542
				LerxC24_rep1	20807873	14517991	69.7716
				LerxC24_rep2	21997820	15115725	68.7146
				C24xLer_rep1	22278900	15561864	69.8502
				C24xLer_rep2	19520780	13438005	68.8395
			*: more mapped reads than total reads for K9me2 samples are because of using a different mapping method , which may count multiple times for reads from multiple loci in genome.

## Sheet: S2
Data S2. List of the genes with non-additive expression and consistent non-additive histone modifications in LxC and CxL at germination stage. Genes with significant changes are marked as "1". "N/A" indicate that a gene is not targeted by a histone mark. Read counts, foldchanges and p-values of genes are shown in the right panel.
	Expression									K4me3									K9ac									K27me3									K9me2										Expression
	Ler vs C24			LxC vs MPV			CxL vs MPV			Ler vs C24			LxC vs MPV			CxL vs MPV			Ler vs C24			LxC vs MPV			CxL vs MPV			Ler vs C24			LxC vs MPV			CxL vs MPV			Ler vs C24			LxC vs MPV			CxL vs MPV				Read count
	L vs C	L>C	L<C	non-adv	>MPV	<MPV	non-adv	>MPV	<MPV	L vs C	L>C	L<C	non-adv	>MPV	<MPV	non-adv	>MPV	<MPV	L vs C	L>C	L<C	non-adv	>MPV	<MPV	non-adv	>MPV	<MPV	L vs C	L>C	L<C	non-adv	>MPV	<MPV	non-adv	>MPV	<MPV	L vs C	L>C	L<C	non-adv	>MPV	<MPV	non-adv	>MPV	<MPV		Ler_rep1	Ler_rep2	C24_rep1
AT1G01580	1		1	1		1																									1	1															1190	1480	8362
AT1G01640	1		1	1		1																									1	1					N/A	N/A	N/A	N/A	N/A	N/A	N/A	N/A	N/A		235	279	1320
AT1G14780				1	1																	1	1														N/A	N/A	N/A	N/A	N/A	N/A	N/A	N/A	N/A		72	77	80
AT1G16840	1		1	1	1		1	1														1	1					N/A	N/A	N/A	N/A	N/A	N/A	N/A	N/A	N/A	N/A	N/A	N/A	N/A	N/A	N/A	N/A	N/A	N/A		3130	3780	5033
AT1G19394				1	1								1	1														N/A	N/A	N/A	N/A	N/A	N/A	N/A	N/A	N/A											310	295	245
AT1G19396				1	1								1	1														N/A	N/A	N/A	N/A	N/A	N/A	N/A	N/A	N/A											808	778	697
AT1G25550				1	1								1	1														1		1							N/A	N/A	N/A	N/A	N/A	N/A	N/A	N/A	N/A		289	181	465
AT1G27540	1	1		1	1					1	1		1	1					1	1		1	1					N/A	N/A	N/A	N/A	N/A	N/A	N/A	N/A	N/A	1	1									5882	6088	337
AT1G33940				1		1				N/A	N/A	N/A	N/A	N/A	N/A	N/A	N/A	N/A	N/A	N/A	N/A	N/A	N/A	N/A	N/A	N/A	N/A	1	1		1	1											1		1		111	97	84
AT1G34580	1		1	1		1																									1	1					N/A	N/A	N/A	N/A	N/A	N/A	N/A	N/A	N/A		111	101	1278
AT1G45120				1	1					1		1	1	1					1		1							N/A	N/A	N/A	N/A	N/A	N/A	N/A	N/A	N/A	1	1									336	318	507
AT1G49380				1	1								1	1														N/A	N/A	N/A	N/A	N/A	N/A	N/A	N/A	N/A	N/A	N/A	N/A	N/A	N/A	N/A	N/A	N/A	N/A		763	775	969
AT1G51190	1		1	1		1													1		1							1	1		1	1					N/A	N/A	N/A	N/A	N/A	N/A	N/A	N/A	N/A		196	264	373
AT1G59700	1		1	1		1																									1	1					N/A	N/A	N/A	N/A	N/A	N/A	N/A	N/A	N/A		339	546	4081
AT1G66480				1	1								1	1					1	1																	N/A	N/A	N/A	N/A	N/A	N/A	N/A	N/A	N/A		375	411	443
AT1G71140				1		1																									1	1															2820	2984	3551
AT1G71150	1		1	1		1				N/A	N/A	N/A	N/A	N/A	N/A	N/A	N/A	N/A	N/A	N/A	N/A	N/A	N/A	N/A	N/A	N/A	N/A				1	1					N/A	N/A	N/A	N/A	N/A	N/A	N/A	N/A	N/A		95	73	182
AT1G72570	1		1	1		1																									1	1					N/A	N/A	N/A	N/A	N/A	N/A	N/A	N/A	N/A		2630	2075	7554
AT1G72580	1		1	1		1																									1	1					N/A	N/A	N/A	N/A	N/A	N/A	N/A	N/A	N/A		67	41	94
AT2G18570	1		1	1		1																									1	1					N/A	N/A	N/A	N/A	N/A	N/A	N/A	N/A	N/A		3704	4478	9136
AT2G19640				1		1																									1	1					N/A	N/A	N/A	N/A	N/A	N/A	N/A	N/A	N/A		8671	7936	7762
AT2G23240	1		1	1		1				1	1																				1	1															9273	10282	28310
AT2G30480	1		1	1	1																	1	1					N/A	N/A	N/A	N/A	N/A	N/A	N/A	N/A	N/A	N/A	N/A	N/A	N/A	N/A	N/A	N/A	N/A	N/A		562	612	1241
AT2G34360	1		1	1		1																									1	1					N/A	N/A	N/A	N/A	N/A	N/A	N/A	N/A	N/A		1192	1130	5161
AT2G38940	1		1	1		1	1		1	N/A	N/A	N/A	N/A	N/A	N/A	N/A	N/A	N/A													1	1					N/A	N/A	N/A	N/A	N/A	N/A	N/A	N/A	N/A		175	164	1085
AT2G40095	1	1		1	1					1	1		1	1								1	1					N/A	N/A	N/A	N/A	N/A	N/A	N/A	N/A	N/A	N/A	N/A	N/A	N/A	N/A	N/A	N/A	N/A	N/A		652	554	337
AT3G04230	1		1	1		1																									1	1					N/A	N/A	N/A	N/A	N/A	N/A	N/A	N/A	N/A		1133	1032	1772
AT3G19030				1	1								1	1																							N/A	N/A	N/A	N/A	N/A	N/A	N/A	N/A	N/A		50	30	160
AT3G21600	1		1	1	1					1		1	1	1					N/A	N/A	N/A	N/A	N/A	N/A	N/A	N/A	N/A	1		1							N/A	N/A	N/A	N/A	N/A	N/A	N/A	N/A	N/A		429	352	1319
AT3G26510	1		1	1	1														1		1	1	1					N/A	N/A	N/A	N/A	N/A	N/A	N/A	N/A	N/A	N/A	N/A	N/A	N/A	N/A	N/A	N/A	N/A	N/A		1423	1521	2612
AT3G28330	1	1		1		1				N/A	N/A	N/A	N/A	N/A	N/A	N/A	N/A	N/A	1	1											1	1					N/A	N/A	N/A	N/A	N/A	N/A	N/A	N/A	N/A		145	95	3
AT3G44716	1		1	1	1								1	1														N/A	N/A	N/A	N/A	N/A	N/A	N/A	N/A	N/A	N/A	N/A	N/A	N/A	N/A	N/A	N/A	N/A	N/A		77	87	174
AT3G59190	1	1		1		1																						1		1	1	1					N/A	N/A	N/A	N/A	N/A	N/A	N/A	N/A	N/A		426	450	198
AT3G62460	1	1		1		1				1	1								1	1											1	1					N/A	N/A	N/A	N/A	N/A	N/A	N/A	N/A	N/A		2541	2313	168
AT4G00895				1	1								1	1														N/A	N/A	N/A	N/A	N/A	N/A	N/A	N/A	N/A	N/A	N/A	N/A	N/A	N/A	N/A	N/A	N/A	N/A		1550	1411	1266
AT4G09590	1	1					1		1										1	1					1		1	N/A	N/A	N/A	N/A	N/A	N/A	N/A	N/A	N/A	N/A	N/A	N/A	N/A	N/A	N/A	N/A	N/A	N/A		448	358	87
AT4G11960	1	1		1	1								1	1					N/A	N/A	N/A	N/A	N/A	N/A	N/A	N/A	N/A	N/A	N/A	N/A	N/A	N/A	N/A	N/A	N/A	N/A	N/A	N/A	N/A	N/A	N/A	N/A	N/A	N/A	N/A		703	852	474
AT4G14440	1		1	1		1													N/A	N/A	N/A	N/A	N/A	N/A	N/A	N/A	N/A				1	1					N/A	N/A	N/A	N/A	N/A	N/A	N/A	N/A	N/A		1447	1293	5145
AT4G28811				1		1	1	1											N/A	N/A	N/A	N/A	N/A	N/A	N/A	N/A	N/A				1	1					N/A	N/A	N/A	N/A	N/A	N/A	N/A	N/A	N/A		4805	4298	3896
AT5G10140	1		1	1	1		1	1																				1	1		1		1	1		1	N/A	N/A	N/A	N/A	N/A	N/A	N/A	N/A	N/A		2697	2108	9998
AT5G13220	1	1		1	1								1	1																							N/A	N/A	N/A	N/A	N/A	N/A	N/A	N/A	N/A		496	639	270
AT5G35960				1	1		1	1														1	1					N/A	N/A	N/A	N/A	N/A	N/A	N/A	N/A	N/A	N/A	N/A	N/A	N/A	N/A	N/A	N/A	N/A	N/A		1139	1395	1149
AT5G39640	1	1		1	1		1	1		1	1		1	1					1	1		1	1		1	1		N/A	N/A	N/A	N/A	N/A	N/A	N/A	N/A	N/A	N/A	N/A	N/A	N/A	N/A	N/A	N/A	N/A	N/A		302	273	29
AT5G40382	1		1	1		1													N/A	N/A	N/A	N/A	N/A	N/A	N/A	N/A	N/A				1	1															151	171	360
AT5G45040				1	1								1	1														N/A	N/A	N/A	N/A	N/A	N/A	N/A	N/A	N/A	N/A	N/A	N/A	N/A	N/A	N/A	N/A	N/A	N/A		634	693	836
AT5G48570	1		1	1	1		1	1														1	1					N/A	N/A	N/A	N/A	N/A	N/A	N/A	N/A	N/A	N/A	N/A	N/A	N/A	N/A	N/A	N/A	N/A	N/A		8462	11891	24479
AT5G54000	1		1	1		1													N/A	N/A	N/A	N/A	N/A	N/A	N/A	N/A	N/A				1	1					N/A	N/A	N/A	N/A	N/A	N/A	N/A	N/A	N/A		941	1102	4826
[truncated: 67 more columns]
